# Supplementary material for: Liquid Biopsy in Clear Cell Renal Cell Carcinoma: Diagnostic Potential of Urinary miRNAs
Source: Cancers (Basel). 2026 Jan 16;18(2):285. doi: 10.3390/cancers18020285 (PMC12839065; doi:10.3390/cancers18020285)
Supplement: Supplementary file 1 [file cancers-18-00285-s001.zip]

Archive with 1 entries (1 files):
- cancers-4050435-supplementary.pdf
